# Supplementary material for: Structural Basis for Phosphorylation-Dependent Recruitment of Tel2 to Hsp90 by Pih1
Source: Structure. 2014 Jun 10;22(6):805–18. doi: 10.1016/j.str.2014.04.001 (PMC4058522; doi:10.1016/j.str.2014.04.001)
Supplement: Table S1. Documented Phosphorylation Sites Matching the Tel2-p492 Motif [file mmc2.xlsx]

## Sheet: Sheet1
SUPPLEMENTARY TABLE 1 – Documented phosphorylation sites matching the Tel2-p492 motif
Motif : D[st]DDx[FLIMY]
Protein	GeneSymbol	Organism	ACC#	MW (DA)	Site Group Id	Site	15-mer
ARF GAP 3	ARFGAP3	human	Q9NP61	56928	5233906	S348-p	yNDDSDDsyFtSSss
ARF GAP 3	ARFGAP3	human	Q9NP61	56928	449444	Y349-p	NDDSDDsyFtSSssy
ARF GAP 3	ARFGAP3	human	Q9NP61	56928	15407729	T351-p	DSDDsyFtSSssyFD
ARS2	SRRT	human	Q9BXP5	100666	7102283	S4-p	MGDsDDEYDRR
BIRC6	BIRC6	human	Q9NR09	530255	467464	S473-p	IPKLEGDsDDLLEDs
C14orf118	GPATCH2L	human	Q9NWQ4	54260	3213984	S86-p	VAPVtNFsDsDDtMV
C14orf118	GPATCH2L	human	Q9NWQ4	54260	3213987	S88-p	PVtNFsDsDDtMVAK
C14orf118	GPATCH2L	human	Q9NWQ4	54260	4740020	T91-p	NFsDsDDtMVAKRHP
C9orf25	FAM219A	human	Q5T595	20400	3205446	T113-p	KPLVALDtDsDDDFD
C9orf25	FAM219A	human	Q5T595	20400	4775836	S115-p	LVALDtDsDDDFDMs
CHD-1	CHD1	human	O14646	196688	4270696	T250-p	KEDEEMKtDsDDLLE
CHD-1	CHD1	human	O14646	196688	4270699	S252-p	DEEMKtDsDDLLEVC
CHD-2	CHD2	human	O14647	211344	3174584	T240-p	KEDDDFEtDsDDLIE
CHD-2	CHD2	human	O14647	211344	3174581	S242-p	DDDFEtDsDDLIEMT
CSPP1	CSPP1	human	Q1MSJ5-3	145522	3197534	S966-p	ERLLHMDsDDEIPIR
FAM44A	BOD1L1	human	Q8NFC6	330466	3582456	Y481-p	PyLySKyysDsDDEL
FAM44A	BOD1L1	human	Q8NFC6	330466	3149521	S482-p	yLySKyysDsDDELT
FAM44A	BOD1L1	human	Q8NFC6	330466	3149525	S484-p	ySKyysDsDDELTVE
GPATC2	GPATCH2	human	Q9NW75	58944	469886	S115-p	NNNKKDHsDsDDQML
GPATC2	GPATCH2	human	Q9NW75	58944	469887	S117-p	NKKDHsDsDDQMLVA
GPR137C	GPR137C	human	Q8N3F9	47075	15727785	S357-p	DNPRRYDsDDDLPRL
helicase B	HELB	human	Q8NG08	123252	4737177	T1027-p	ssPDGVDtDDDLPKS
IWS1	IWS1	human	Q96ST2	91955	465792	S511-p	QVKEAEDsDsDDNIk
IWS1	IWS1	human	Q96ST2	91955	465793	S513-p	KEAEDsDsDDNIkRG
IWS1	IWS1	human	Q96ST2	91955	10999111	K518-u	sDsDDNIkRGkHMDF
Kizuna	PLK1S1	human	Q2M2Z5	75111	23119587	T665-p	LRPRNHNtDDsDDFY
Kizuna	PLK1S1	human	Q2M2Z5	75111	23119582	S668-p	RNHNtDDsDDFYD__
LUZP1	LUZP1	human	Q86V48	120275	468155	S659-p	SGREKPDsDDDLDIA
MEKK4	MAP3K4	human	Q9Y6R4	181685	14321377	K890-a	AAGKDCSkDSDDVLI
MRE11A	MRE11A	human	P49959	80593	3191332	S558-p	AEQMANDsDDSISAA
MRE11A	MRE11A	human	P49959	80593	23127159	S561-p	MANDSDDsISAATNK
MYO10	MYO10	human	Q9HD67	237347	3802189	T1158-p	DFDSRFDtDDELSYR
NOL8	NOL8	human	Q76FK4	131616	3203715	S365-p	NRVSCHDsDDDIMRN
NRCAM	NRCAM	human	Q92823	143890	4749356	S1251-p	RTVKKEDsDDSLVDY
NRCAM	NRCAM	human	Q92823	143890	4749361	S1254-p	KKEDSDDsLVDYGEG
PHF8	PHF8	human	Q9UPP1	117864	4745397	S651-p	EDEFDLDsDDELQID
PSMD4	PSMD4	human	P55036	40737	4696836	S256-p	ATTGTEDsDDALLKM
PSMD4	PSMD4	human	P55036	40737	12302026	K262-u	DSDDALLkMTISQQE
RAD51AP1	RAD51AP1	human	Q96B01	38457	3208665	S19-p	NYSQFDHsDSDDDFV
RAD51AP1	RAD51AP1	human	Q96B01	38457	3208668	S21-p	SQFDHSDsDDDFVSA
SGT1	ECD	human	O95905	72758	3178827	S518-p	EDFECLDsDDDLDFE
SH2BP1	CTR9	human	Q6PD62	133502	449176	T925-p	DEFVNDDtDDDLPIS
TELO2	TELO2	human	Q9Y4R8	91747	15668106	S491-p	GSDSDLDsDDEFVPY
TMEM132B	TMEM132B	human	Q14DG7	119477	23153309	S1048-p	TNSILFDsDDNIKWV
TMEM87B	TMEM87B	human	Q96K49	63536	14161495	S469-p	FMPLIDDsDDEIEEF
TRIM24	TRIM24	human	O15164	116831	468939	S1025-p	ESEDNKFsDDSDDDF
TRIM24	TRIM24	human	O15164	116831	468940	S1028-p	DNKFSDDsDDDFVQP
USP13	USP13	human	Q92995	97327	471502	T122-p	KIFLDLDtDDDLNSD
USP13	USP13	human	Q92995	97327	5591075	S128-p	DTDDDLNsDDYEYED
ZNF451	ZNF451	human	Q9Y4E5	121484	27460746	S1027-p	DTTKECDsDDNMGAK
ARS2	Srrt	mouse	Q99MR6	100452	7102283	S4-p	____MGDsDDEYDRR
ASCC2	Ascc2	mouse	Q91WR3	85653	20650872	S625-p	VGANDADsDDELISR
BIRC6	Birc6	mouse	O88738	532170	467464	S476-p	IPKLEGDsDDLLEDs
C9orf25	2310028H24Rik	mouse	NP_001153055	18656	3205446	T96-p	KPLVALDtDsDDDFD
C9orf25	2310028H24Rik	mouse	NP_001153055	18656	4775836	S98-p	LVALDtDsDDDFDMS
CHD-1	Chd1	mouse	P40201	196385	4270696	T248-p	KEDEEMKtDsDDLLE
CHD-1	Chd1	mouse	P40201	196385	4270699	S250-p	DEEMKtDsDDLLEVC
CHD-2	Chd2	mouse	E9PZM4	210804	3174584	T240-p	KEDDDFEtDsDDLIE
CHD-2	Chd2	mouse	E9PZM4	210804	3174581	S242-p	DDDFEtDsDDLIEMT
CSPP1	Cspp1	mouse	NP_080769	137429	3197534	S907-p	GRLLHLDsDDEIPMR
EST1A	Smg6	mouse	P61406	160496	477998	T478-p	PQLHFLDtDDEIsPT
EST1A	Smg6	mouse	P61406	160496	3204708	S483-p	LDtDDEIsPTSWGDS
FAM44A	Bod1l	mouse	NP_001074891	327453	3582456	Y479-p	PYLYSKyysDsDDEL
FAM44A	Bod1l	mouse	NP_001074891	327453	3149521	S480-p	YLYSKyysDsDDELT
FAM44A	Bod1l	mouse	NP_001074891	327453	3149525	S482-p	YSKyysDsDDELTVE
GPATC2	Gpatch2	mouse	Q7TQC7	58218	469886	S114-p	SNNKKDRsDsDDQML
GPATC2	Gpatch2	mouse	Q7TQC7	58218	469887	S116-p	NKKDRsDsDDQMLVA
GPR137B	Gpr137b	mouse	Q8C7F6	45099	17554336	Y331-p	FFDNPRRyDsDDDLA
GPR137B	Gpr137b	mouse	Q8C7F6	45099	12738574	S333-p	DNPRRyDsDDDLAWN
GPR137C	Gpr137c	mouse	E9Q343	46417	15727785	S351-p	DNPRRYDsDDDLPRL
HPK1	Map4k1	mouse	P70218	91535	4711138	S373-p	tsPRsQLsDsDDDyD
HPK1	Map4k1	mouse	P70218	91535	2192762	S375-p	PRsQLsDsDDDyDDV
HPK1	Map4k1	mouse	P70218	91535	448160	Y379-p	LsDsDDDyDDVDIPA
IWS1	Iws1	mouse	Q8C1D8	85248	465792	S458-p	QLKEAEDsDsDDNIK
IWS1	Iws1	mouse	Q8C1D8	85248	465793	S460-p	KEAEDsDsDDNIKRG
KIAA0319L	AU040320	mouse	Q8K135	115312	4750896	S1008-p	HSEsELDsDDAIFTW
KIAA0319L iso2	AU040320	mouse	Q8K135-2	119438	17553510	T1014-p	DsDDAIFtWPDREKG
LUZP1	Luzp1	mouse	Q8R4U7	119311	468155	S660-p	SGREKPDsDDDLDIE
NRCAM	Nrcam	mouse	Q810U4	138522	4749356	S1203-p	RTVKKEDsDDSLVDY
NRCAM	Nrcam	mouse	Q810U4	138522	4749361	S1206-p	KKEDSDDsLVDYGEG
PHF8	Phf8	mouse	Q80TJ7	113553	4745397	S615-p	GDEFDLDsDDELQID
POLR3GL	Polr3gl	mouse	Q8R0C0	25136	25750334	S209-p	GEDFGGDsDDNMDEA
PSMD4	Psmd4	mouse	O35226	40704	468526	T253-p	AGIATPGtEDSDDAL
PSMD4	Psmd4	mouse	O35226	40704	4696836	S256-p	ATPGTEDsDDALLKM
PSMD4	Psmd4	mouse	O35226	40704	12302026	K262-u	DSDDALLkMTINQQE
RAD51AP1	Rad51ap1	mouse	Q8C551	36227	3208668	S23-p	FEDSGNDsDDDFISS
SH2BP1	Ctr9	mouse	Q62018	133408	449176	T925-p	DEFVNDDtDDDLPVS
TRIM24	Trim24	mouse	Q64127	116657	468939	S1026-p	EAEDCKFsDDSDDDF
TRIM24	Trim24	mouse	Q64127	116657	468940	S1029-p	DCKFSDDsDDDFVQP
C9orf25	Fam219a	rat	D4AAI7	17494	3205446	T85-p	KPLVALDtDsDDDFD
C9orf25	Fam219a	rat	D4AAI7	17494	4775836	S87-p	LVALDtDsDDDFDMS
CHD-2	Chd2	rat	NP_001100993	211676	3174584	T240-p	KEDDDFEtDsDDLIE
CHD-2	Chd2	rat	NP_001100993	211676	3174581	S242-p	DDDFEtDsDDLIEMT
DATF1	Dido1	rat	EDL88794	229930	28030274	T535-p	DSDDLIMtENEVGKI
ENaC-gamma	Scnn1g	rat	P37091	74066	2228601	T599-p	QDNPALDtDDDLPTF
IWS1	Iws1	rat	Q3SWT4	85448	465792	S457-p	QLKEAEDsDsDDNIK
IWS1	Iws1	rat	Q3SWT4	85448	465793	S459-p	KEAEDsDsDDNIKRG
LUZP1	Luzp1	rat	Q9ESV1	117176	468155	S660-p	SGREKPDsDDDLDIE
SH2BP1	Ctr9	rat	G3V897	133338	449176	T925-p	DEFVNDDtDDDLPIS
TOP2A	Top2a	rat	P41516	173221	452239	S1328-p	KFTADLDsDDDFSGL
TOP2A	Top2a	rat	P41516	173221	477804	S1333-p	LDSDDDFsGLDEKDE
TRIM24	Trim24	rat	Q32PZ6	67350	468939	S582-p	DVEDCKFsDDSDDDF
TRIM24	Trim24	rat	Q32PZ6	67350	468940	S585-p	DCKFSDDsDDDFVQP
